# Supplementary material for: Insights into the Rising Threat of Carbapenem-Resistant Enterobacterales and Pseudomonas aeruginosa Epidemic Infections in Eastern Europe: A Systematic Literature Review
Source: Antibiotics (Basel). 2024 Oct 17;13(10):978. doi: 10.3390/antibiotics13100978 (PMC11505456; doi:10.3390/antibiotics13100978)
Supplement: Supplementary file 1 [file antibiotics-13-00978-s001.zip]

Archive with 1 entries (1 files):
- antibiotics-3205069-supplementary.pdf
